# Supplementary material for: Rapid Discrimination and Prediction of Ginsengs from Three Origins Based on UHPLC-Q-TOF-MS Combined with SVM
Source: Molecules. 2022 Jun 30;27(13):4225. doi: 10.3390/molecules27134225 (PMC9268438; doi:10.3390/molecules27134225)
Supplement: Supplementary file 1 [file molecules-27-04225-s001.zip]

Archive with 1 entries (1 files):
- molecules-1757989-supplementary.pdf
